# Supplementary material for: The Composition Optimization of Curcumin-Loaded Double Oil–Water–Oil Emulsions and Their Stability Evaluation
Source: Molecules. 2024 Aug 26;29(17):4035. doi: 10.3390/molecules29174035 (PMC11396728; doi:10.3390/molecules29174035)
Supplement: Supplementary file 1 [file molecules-29-04035-s001.zip]

Archive with 2 entries (2 files):
- Appendix S3 Rheology.pdf
- Supplementary Materials_OWO.pdf
